# Supplementary material for: Analgesic potential of different available commercial brands of botulinum neurotoxin-A in formalin-induced orofacial pain in mice
Source: Toxicon X. 2021 Sep 2;12:100083. doi: 10.1016/j.toxcx.2021.100083 (PMC8429966; doi:10.1016/j.toxcx.2021.100083)
Supplement: Multimedia component 1 [file mmc1.xlsx]

## Sheet: Planilha1
S1: Number of animals used for each treatment.
Treatment	Group	Number of animals used
		1st evaluation	2nd evaluation	3rd evaluation
BOTOX	0,02U	N=3	N=3	N=3
	0,06U	N=3	N=3	N=3
	0,02U	N=3	N=3	N=3
	Control Group	N=3	N=3	N=3
DYSPORT	0,06U	N=3	N=3
	0,18U	N=3	N=3
	0,6U	N=3	N=3
	Control Group	N=3	N=3
BOTULIFT	0,06U	N=4	N=4
	Control Group	N=2	N=2
XEOMIN	0,06U	N=3	N=3
	Control Group	N=2	N=2
PROSSIGNE	0,06U	N=3	N=3
	Control Group	N=2	N=2
